# Supplementary material for: Pterostilbene mitigates experimental pulmonary arterial hypertension by inhibiting endothelial-to-mesenchymal transition
Source: Front Pharmacol. 2025 Jun 25;16:1621700. doi: 10.3389/fphar.2025.1621700 (PMC12238021; doi:10.3389/fphar.2025.1621700)
Supplement: Supplementary file 1 [file Table2.xlsx]

## Sheet: Upregulated
Supplementary Table S2. Differentially expressed genes in TGF-β1/TNF-α/IL-1β-treated hPAECs versus untreated cells
gene_id	gene_type	gene_name	logFC	PValue	FDR
ENSG00000164512.18	protein_coding	ANKRD55	1.00399	0.000402411	0.0223673	ANKRD55	ankyrin repeat domain 55(ANKRD55)
ENSG00000105290.13	protein_coding	APLP1	1.76011	1.77e-05	0.00192162	APLP1	amyloid beta precursor like protein 1(APLP1)
ENSG00000182326.15	protein_coding	C1S	2.55795	1.79e-05	0.00192162	C1S	complement C1s(C1S)
ENSG00000175544.14	protein_coding	CABP4	1.71571	0.000126754	0.00918963	CABP4	calcium binding protein 4(CABP4)
ENSG00000175294.6	protein_coding	CATSPER1	2.78247	0.00105326	0.0455201	CATSPER1	cation channel sperm associated 1(CATSPER1)
ENSG00000108691.9	protein_coding	CCL2	2.09341	2.35e-18	6.7e-15	CCL2	C-C motif chemokine ligand 2(CCL2)
ENSG00000110848.8	protein_coding	CD69	4.16456	5.44e-07	0.000115843	CD69	CD69 molecule(CD69)
ENSG00000243649.9	protein_coding	CFB	2.61665	0.00090329	0.0411727	CFB	complement factor B(CFB)
ENSG00000277117.5	protein_coding	CH507-9B2.1	1.23716	0.000437976	0.0236942
ENSG00000175264.8	protein_coding	CHST1	1.33865	1.42e-06	0.000248774	CHST1	carbohydrate sulfotransferase 1(CHST1)
ENSG00000187498.16	protein_coding	COL4A1	1.50829	2.67e-26	2.67e-22	COL4A1	collagen type IV alpha 1 chain(COL4A1)
ENSG00000134871.19	protein_coding	COL4A2	1.54892	2.32e-28	4.65e-24	COL4A2	collagen type IV alpha 2 chain(COL4A2)
ENSG00000164400.6	protein_coding	CSF2	3.54452	4.11e-06	0.000571237	CSF2	colony stimulating factor 2(CSF2)
ENSG00000164932.13	protein_coding	CTHRC1	1.55022	3.16e-16	4.87e-13	CTHRC1	collagen triple helix repeat containing 1(CTHRC1)
ENSG00000163131.12	protein_coding	CTSS	1.58872	6.7e-13	4.47e-10	CTSS	cathepsin S(CTSS)
ENSG00000006210.7	protein_coding	CX3CL1	3.06988	2.63e-08	7.98e-06	CX3CL1	C-X3-C motif chemokine ligand 1(CX3CL1)
ENSG00000163739.5	protein_coding	CXCL1	3.19232	1.13e-13	9.85e-11	CXCL1	C-X-C motif chemokine ligand 1(CXCL1)
ENSG00000169245.6	protein_coding	CXCL10	3.4057	1.15e-05	0.00137981	CXCL10	C-X-C motif chemokine ligand 10(CXCL10)
ENSG00000169248.13	protein_coding	CXCL11	1.35877	2.09e-07	4.87e-05	CXCL11	C-X-C motif chemokine ligand 11(CXCL11)
ENSG00000081041.9	protein_coding	CXCL2	2.97315	2.7e-14	3e-11	CXCL2	C-X-C motif chemokine ligand 2(CXCL2)
ENSG00000163734.4	protein_coding	CXCL3	2.37697	2.3e-08	7.19e-06	CXCL3	C-X-C motif chemokine ligand 3(CXCL3)
ENSG00000163735.7	protein_coding	CXCL5	3.74049	4.22e-05	0.00393141	CXCL5	C-X-C motif chemokine ligand 5(CXCL5)
ENSG00000124875.10	protein_coding	CXCL6	3.86489	8.69e-18	1.93e-14	CXCL6	C-X-C motif chemokine ligand 6(CXCL6)
ENSG00000169429.11	protein_coding	CXCL8	2.32965	3.03e-10	1.6e-07	CXCL8	C-X-C motif chemokine ligand 8(CXCL8)
ENSG00000121966.7	protein_coding	CXCR4	1.01805	3.21e-10	1.65e-07	CXCR4	C-X-C motif chemokine receptor 4(CXCR4)
ENSG00000170891.11	protein_coding	CYTL1	1.16951	5.36e-06	0.000727185	CYTL1	cytokine like 1(CYTL1)
ENSG00000015413.9	protein_coding	DPEP1	1.5838	0.00021848	0.0136618	DPEP1	dipeptidase 1(DPEP1)
ENSG00000105246.6	protein_coding	EBI3	2.02358	0.000398436	0.0222701	EBI3	Epstein-Barr virus induced 3(EBI3)
ENSG00000164283.13	protein_coding	ESM1	1.17486	8.36e-14	7.61e-11	ESM1	endothelial cell specific molecule 1(ESM1)
ENSG00000164251.5	protein_coding	F2RL1	1.78988	7.84e-14	7.47e-11	F2RL1	F2R like trypsin receptor 1(F2RL1)
ENSG00000078098.14	protein_coding	FAP	1.91982	1.08e-05	0.00130988	FAP	fibroblast activation protein alpha(FAP)
ENSG00000083857.14	protein_coding	FAT1	1.162	6.77e-05	0.00579007	FAT1	FAT atypical cadherin 1(FAT1)
ENSG00000048052.23	protein_coding	HDAC9	1.88071	7.77e-08	2.07e-05	HDAC9	histone deacetylase 9(HDAC9)
ENSG00000090339.9	protein_coding	ICAM1	2.23005	2.47e-22	9.89e-19	ICAM1	intercellular adhesion molecule 1(ICAM1)
ENSG00000160223.17	protein_coding	ICOSLG	1.37992	1.6e-07	3.95e-05	ICOSLG	inducible T cell costimulator ligand(ICOSLG)
ENSG00000165949.12	protein_coding	IFI27	1.35971	0.0011447	0.048735	IFI27	interferon alpha inducible protein 27(IFI27)
ENSG00000126709.16	protein_coding	IFI6	1.12815	0.000188864	0.0123907	IFI6	interferon alpha inducible protein 6(IFI6)
ENSG00000115008.6	protein_coding	IL1A	2.4935	0.000776209	0.0371578	IL1A	interleukin 1 alpha(IL1A)
ENSG00000008517.19	protein_coding	IL32	1.57387	4.57e-25	3.05e-21	IL32	interleukin 32(IL32)
ENSG00000104951.16	protein_coding	IL4I1	1.73976	4.14e-09	1.48e-06	IL4I1	interleukin 4 induced 1(IL4I1)
ENSG00000105639.20	protein_coding	JAK3	2.98854	3.51e-10	1.76e-07	JAK3	Janus kinase 3(JAK3)
ENSG00000183762.13	protein_coding	KREMEN1	1.63669	9.48e-05	0.00737823	KREMEN1	kringle containing transmembrane protein 1(KREMEN1)
ENSG00000101670.12	protein_coding	LIPG	1.6083	2.67e-17	5.35e-14	LIPG	lipase G, endothelial type(LIPG)
ENSG00000227507.3	protein_coding	LTB	3.41522	2.62e-05	0.00268884	LTB	lymphotoxin beta(LTB)
ENSG00000196611.6	protein_coding	MMP1	1.09139	1.67e-09	6.55e-07	MMP1	matrix metallopeptidase 1(MMP1)
ENSG00000166670.10	protein_coding	MMP10	1.67244	7.28e-10	3.24e-07	MMP10	matrix metallopeptidase 10(MMP10)
ENSG00000099953.10	protein_coding	MMP11	1.12518	7.88e-09	2.63e-06	MMP11	matrix metallopeptidase 11(MMP11)
ENSG00000168314.18	protein_coding	MOBP	1.79093	3.41e-08	9.92e-06	MOBP	myelin associated oligodendrocyte basic protein(MOBP)
ENSG00000136274.9	protein_coding	NACAD	1.38432	3.21e-05	0.00313769	NACAD	NAC alpha domain containing(NACAD)
ENSG00000176771.17	protein_coding	NCKAP5	1.96864	0.000656041	0.0324652	NCKAP5	NCK associated protein 5(NCKAP5)
ENSG00000144802.11	protein_coding	NFKBIZ	1.43505	4.37e-10	2.08e-07	NFKBIZ	NFKB inhibitor zeta(NFKBIZ)
ENSG00000087303.18	protein_coding	NID2	2.09675	5.1e-07	0.000110848	NID2	nidogen 2(NID2)
ENSG00000100767.17	protein_coding	PAPLN	2.06328	1.79e-20	5.98e-17	PAPLN	papilin, proteoglycan like sulfated glycoprotein(PAPLN)
ENSG00000151883.19	protein_coding	PARP8	2.17316	0.000648745	0.0322119	PARP8	poly(ADP-ribose) polymerase family member 8(PARP8)
ENSG00000156453.14	protein_coding	PCDH1	1.02119	7.21e-08	1.95e-05	PCDH1	protocadherin 1(PCDH1)
ENSG00000113555.6	protein_coding	PCDH12	1.31166	5.2e-14	5.2e-11	PCDH12	protocadherin 12(PCDH12)
ENSG00000105499.14	protein_coding	PLA2G4C	1.54981	2.36e-13	1.81e-10	PLA2G4C	phospholipase A2 group IVC(PLA2G4C)
ENSG00000028277.21	protein_coding	POU2F2	1.61839	0.000235495	0.014465	POU2F2	POU class 2 homeobox 2(POU2F2)
ENSG00000152689.18	protein_coding	RASGRP3	1.09817	2.69e-05	0.00270257	RASGRP3	RAS guanyl releasing protein 3(RASGRP3)
ENSG00000102760.13	protein_coding	RGCC	1.16776	1.63e-15	2.33e-12	RGCC	regulator of cell cycle(RGCC)
ENSG00000172602.11	protein_coding	RND1	1.0766	5.58e-07	0.000117474	RND1	Rho family GTPase 1(RND1)
ENSG00000007908.16	protein_coding	SELE	2.84339	3.17e-08	9.47e-06	SELE	selectin E(SELE)
ENSG00000010319.7	protein_coding	SEMA3G	2.52852	7.15e-24	3.58e-20	SEMA3G	semaphorin 3G(SEMA3G)
ENSG00000138623.10	protein_coding	SEMA7A	1.93126	0.000149886	0.0105035	SEMA7A	semaphorin 7A (John Milton Hagen blood group)(SEMA7A)
ENSG00000106366.9	protein_coding	SERPINE1	1.13736	0.000105426	0.00802119	SERPINE1	serpin family E member 1(SERPINE1)
ENSG00000064651.14	protein_coding	SLC12A2	1.04257	6.03e-07	0.000123192	SLC12A2	solute carrier family 12 member 2(SLC12A2)
ENSG00000160326.14	protein_coding	SLC2A6	1.01168	2.08e-07	4.87e-05	SLC2A6	solute carrier family 2 member 6(SLC2A6)
ENSG00000003989.18	protein_coding	SLC7A2	1.44652	1.39e-09	5.67e-07	SLC7A2	solute carrier family 7 member 2(SLC7A2)
ENSG00000124216.4	protein_coding	SNAI1	1.1893	7.79e-05	0.00633265	SNAI1	snail family transcriptional repressor 1(SNAI1)
ENSG00000184557.4	protein_coding	SOCS3	1.09565	6.26e-06	0.000824063	SOCS3	suppressor of cytokine signaling 3(SOCS3)
ENSG00000112096.19	protein_coding	SOD2	1.50299	4.72e-09	1.63e-06	SOD2	superoxide dismutase 2(SOD2)
ENSG00000176907.5	protein_coding	TCIM	2.01314	4.68e-13	3.35e-10	TCIM	transcriptional and immune response regulator(TCIM)
ENSG00000092969.12	protein_coding	TGFB2	1.05852	0.000423851	0.0231729	TGFB2	transforming growth factor beta 2(TGFB2)
ENSG00000120708.17	protein_coding	TGFBI	2.32352	2.32e-06	0.000362009	TGFBI	transforming growth factor beta induced(TGFBI)
ENSG00000187720.14	protein_coding	THSD4	1.1584	2.97e-09	1.12e-06	THSD4	thrombospondin type 1 domain containing 4(THSD4)
ENSG00000041982.16	protein_coding	TNC	5.22095	4.14e-08	1.18e-05	TNC	tenascin C(TNC)
ENSG00000118503.15	protein_coding	TNFAIP3	1.15921	3.78e-18	9.44e-15	TNFAIP3	TNF alpha induced protein 3(TNFAIP3)
ENSG00000186827.11	protein_coding	TNFRSF4	2.72793	1.12e-06	0.000205913	TNFRSF4	TNF receptor superfamily member 4(TNFRSF4)
ENSG00000049249.9	protein_coding	TNFRSF9	2.43994	2.95e-05	0.0029188	TNFRSF9	TNF receptor superfamily member 9(TNFRSF9)
ENSG00000116147.17	protein_coding	TNR	3.07252	2.42e-16	4.04e-13	TNR	tenascin R(TNR)
ENSG00000137473.19	protein_coding	TTC29	1.92242	0.000164045	0.0111695	TTC29	tetratricopeptide repeat domain 29(TTC29)
ENSG00000162692.12	protein_coding	VCAM1	1.94854	2.94e-15	3.91e-12	VCAM1	vascular cell adhesion molecule 1(VCAM1)
ENSG00000163874.11	protein_coding	ZC3H12A	1.41044	8.08e-06	0.00104284	ZC3H12A	zinc finger CCCH-type containing 12A(ZC3H12A)

## Sheet: Downregulated
Supplementary Table S2. Differentially expressed genes in TGF-β1/TNF-α/IL-1β-treated hPAECs versus untreated cells
gene_id	gene_type	gene_name	logFC	PValue	FDR
ENSG00000102575.13	protein_coding	ACP5	-2.35783	0.000190561	0.0124612	ACP5	acid phosphatase 5, tartrate resistant(ACP5)
ENSG00000154027.19	protein_coding	AK5	-1.21955	3.67e-10	1.79e-07	AK5	adenylate kinase 5(AK5)
ENSG00000128918.15	protein_coding	ALDH1A2	-1.17343	9.08e-13	5.86e-10	ALDH1A2	aldehyde dehydrogenase 1 family member A2(ALDH1A2)
ENSG00000154188.10	protein_coding	ANGPT1	-1.02213	1.14e-05	0.00137591	ANGPT1	angiopoietin 1(ANGPT1)
ENSG00000154065.17	protein_coding	ANKRD29	-1.12582	0.00110478	0.0472364	ANKRD29	ankyrin repeat domain 29(ANKRD29)
ENSG00000240583.14	protein_coding	AQP1	-2.15702	6.28e-13	4.33e-10	AQP1	aquaporin 1 (Colton blood group)(AQP1)
ENSG00000137727.13	protein_coding	ARHGAP20	-1.46136	4.23e-09	1.48e-06	ARHGAP20	Rho GTPase activating protein 20(ARHGAP20)
ENSG00000104327.7	protein_coding	CALB1	-2.71966	0.000336188	0.0195199	CALB1	calbindin 1(CALB1)
ENSG00000184305.15	protein_coding	CCSER1	-2.11233	5.37e-05	0.0047361	CCSER1	coiled-coil serine rich protein 1(CCSER1)
ENSG00000135218.19	protein_coding	CD36	-1.22113	0.000155927	0.0107404	CD36	CD36 molecule(CD36)
ENSG00000120885.22	protein_coding	CLU	-1.20941	8.47e-06	0.00107909	CLU	clusterin(CLU)
ENSG00000177685.17	protein_coding	CRACR2B	-1.36244	1.73e-05	0.00190519	CRACR2B	calcium release activated channel regulator 2B(CRACR2B)
ENSG00000163687.14	protein_coding	DNASE1L3	-2.28216	2.91e-07	6.55e-05	DNASE1L3	deoxyribonuclease 1 like 3(DNASE1L3)
ENSG00000197635.11	protein_coding	DPP4	-1.17646	7.99e-06	0.00103757	DPP4	dipeptidyl peptidase 4(DPP4)
ENSG00000110675.13	protein_coding	ELMOD1	-2.1139	7.33e-05	0.00610848	ELMOD1	ELMO domain containing 1(ELMOD1)
ENSG00000049540.18	protein_coding	ELN	-2.00295	5.8e-10	2.7e-07	ELN	elastin(ELN)
ENSG00000213853.10	protein_coding	EMP2	-1.06337	0.000170141	0.0114631	EMP2	epithelial membrane protein 2(EMP2)
ENSG00000136960.13	protein_coding	ENPP2	-1.50971	3.24e-09	1.2e-06	ENPP2	ectonucleotide pyrophosphatase/phosphodiesterase 2(ENPP2)
ENSG00000163520.14	protein_coding	FBLN2	-1.57697	1.95e-14	2.29e-11	FBLN2	fibulin 2(FBLN2)
ENSG00000007933.13	protein_coding	FMO3	-6.44631	5.85e-07	0.000120676	FMO3	flavin containing dimethylaniline monoxygenase 3(FMO3)
ENSG00000131386.19	protein_coding	GALNT15	-1.04765	3.43e-06	0.000494181	GALNT15	polypeptide N-acetylgalactosaminyltransferase 15(GALNT15)
ENSG00000211445.12	protein_coding	GPX3	-1.26347	4.94e-06	0.00067765	GPX3	glutathione peroxidase 3(GPX3)
ENSG00000164116.17	protein_coding	GUCY1A1	-1.34366	2.66e-05	0.00270246	GUCY1A1	guanylate cyclase 1 soluble subunit alpha 1(GUCY1A1)
ENSG00000124440.16	protein_coding	HIF3A	-1.35957	6.15e-06	0.000814553	HIF3A	hypoxia inducible factor 3 subunit alpha(HIF3A)
ENSG00000158764.7	protein_coding	ITLN2	-5.02631	0.000596243	0.0300524	ITLN2	intelectin 2(ITLN2)
ENSG00000163884.4	protein_coding	KLF15	-1.35253	0.000231718	0.0143551	KLF15	KLF transcription factor 15(KLF15)
ENSG00000185432.12	protein_coding	METTL7A	-1.42928	6.8e-10	3.09e-07	METTL7A	Methyltransferase like 7A(METTL7A)
ENSG00000135324.6	protein_coding	MRAP2	-1.16058	5.38e-06	0.000727185	MRAP2	melanocortin 2 receptor accessory protein 2(MRAP2)
ENSG00000138379.5	protein_coding	MSTN	-3.22458	0.00102359	0.0448186	MSTN	myostatin(MSTN)
ENSG00000137474.22	protein_coding	MYO7A	-1.64005	0.000346376	0.0199166	MYO7A	myosin VIIA(MYO7A)
ENSG00000139597.18	protein_coding	N4BP2L1	-1.08152	0.000262983	0.0158981	N4BP2L1	NEDD4 binding protein 2 like 1(N4BP2L1)
ENSG00000198929.13	protein_coding	NOS1AP	-1.24599	1.09e-06	0.00020353	NOS1AP	nitric oxide synthase 1 adaptor protein(NOS1AP)
ENSG00000169418.10	protein_coding	NPR1	-1.31412	2.02e-10	1.12e-07	NPR1	natriuretic peptide receptor 1(NPR1)
ENSG00000176046.9	protein_coding	NUPR1	-1.20685	3.48e-06	0.000497209	NUPR1	nuclear protein 1, transcriptional regulator(NUPR1)
ENSG00000004799.8	protein_coding	PDK4	-1.06442	2.99e-06	0.000440041	PDK4	pyruvate dehydrogenase kinase 4(PDK4)
ENSG00000175287.19	protein_coding	PHYHD1	-5.49395	0.000211452	0.0133055	PHYHD1	phytanoyl-CoA dioxygenase domain containing 1(PHYHD1)
ENSG00000205038.12	protein_coding	PKHD1L1	-2.5306	1.35e-10	7.73e-08	PKHD1L1	PKHD1 like 1(PKHD1L1)
ENSG00000133110.15	protein_coding	POSTN	-2.74303	4.88e-14	5.14e-11	POSTN	periostin(POSTN)
ENSG00000068615.19	protein_coding	REEP1	-2.19407	3.49e-05	0.00337006	REEP1	receptor accessory protein 1(REEP1)
ENSG00000135119.15	protein_coding	RNFT2	-2.10534	0.000341634	0.0197005	RNFT2	ring finger protein, transmembrane 2(RNFT2)
ENSG00000161055.4	protein_coding	SCGB3A1	-5.84287	0.000212266	0.0133149	SCGB3A1	secretoglobin family 3A member 1(SCGB3A1)
ENSG00000092421.17	protein_coding	SEMA6A	-1.01672	2.85e-05	0.00285607	SEMA6A	semaphorin 6A(SEMA6A)
ENSG00000167037.19	protein_coding	SGSM1	-1.65979	0.000188823	0.0123907	SGSM1	small G protein signaling modulator 1(SGSM1)
ENSG00000065609.14	protein_coding	SNAP91	-1.24539	1.98e-06	0.000323215	SNAP91	synaptosome associated protein 91(SNAP91)
ENSG00000095637.23	protein_coding	SORBS1	-1.17662	0.000106656	0.00804266	SORBS1	sorbin and SH3 domain containing 1(SORBS1)
ENSG00000184343.11	protein_coding	SRPK3	-5.81405	4.39e-05	0.00403192	SRPK3	SRSF protein kinase 3(SRPK3)
ENSG00000139874.6	protein_coding	SSTR1	-1.63968	7.2e-07	0.000141183	SSTR1	somatostatin receptor 1(SSTR1)
ENSG00000136011.15	protein_coding	STAB2	-1.35043	0.000286557	0.0170149	STAB2	stabilin 2(STAB2)
ENSG00000157214.14	protein_coding	STEAP2	-1.56421	0.000283651	0.0169342	STEAP2	STEAP2 metalloreductase(STEAP2)
ENSG00000147642.17	protein_coding	SYBU	-1.59094	3.92e-05	0.00371292	SYBU	syntabulin(SYBU)
ENSG00000133687.16	protein_coding	TMTC1	-1.35315	0.000544909	0.0282478	TMTC1	transmembrane O-mannosyltransferase targeting cadherins 1(TMTC1)
ENSG00000179698.14	protein_coding	WDR97	-2.781	1.2e-05	0.00141901	WDR97	WD repeat domain 97(WDR97)
