# Supplementary material for: Pterostilbene mitigates experimental pulmonary arterial hypertension by inhibiting endothelial-to-mesenchymal transition
Source: Front Pharmacol. 2025 Jun 25;16:1621700. doi: 10.3389/fphar.2025.1621700 (PMC12238021; doi:10.3389/fphar.2025.1621700)
Supplement: Supplementary file 2 [file Table3.xlsx]

## Sheet: Upregulated
Supplementary Table S3. Differentially expressed genes in response to pterostilbene treatment in TGF-β1/TNF-α/IL-1β-stimulated hPAECs
gene_id	gene_type	gene_name	logFC	PValue	FDR
ENSG00000091879.14	protein_coding	ANGPT2	1.34961	6.72e-05	0.0068889	ANGPT2	angiopoietin 2(ANGPT2)
ENSG00000162772.17	protein_coding	ATF3	1.91867	3.77e-14	9.43e-11	ATF3	activating transcription factor 3(ATF3)
ENSG00000143153.13	protein_coding	ATP1B1	1.02697	5.24e-07	0.000149664	ATP1B1	ATPase Na+/K+ transporting subunit beta 1(ATP1B1)
ENSG00000175264.8	protein_coding	CHST1	1.03332	7.04e-06	0.00114891	CHST1	carbohydrate sulfotransferase 1(CHST1)
ENSG00000204291.11	protein_coding	COL15A1	2.68333	0.000372477	0.0236612	COL15A1	collagen type XV alpha 1 chain(COL15A1)
ENSG00000121966.7	protein_coding	CXCR4	1.30746	2.27e-24	4.55e-20	CXCR4	C-X-C motif chemokine receptor 4(CXCR4)
ENSG00000015413.9	protein_coding	DPEP1	1.10828	0.000515337	0.0291296	DPEP1	dipeptidase 1(DPEP1)
ENSG00000162490.7	protein_coding	DRAXIN	1.73896	8.58e-06	0.00129793	DRAXIN	dorsal inhibitory axon guidance protein(DRAXIN)
ENSG00000177106.16	protein_coding	EPS8L2	2.51721	6.02e-09	3.76e-06	EPS8L2	EPS8 like 2(EPS8L2)
ENSG00000164283.13	protein_coding	ESM1	1.29098	3.61e-08	1.61e-05	ESM1	endothelial cell specific molecule 1(ESM1)
ENSG00000010030.14	protein_coding	ETV7	1.63208	0.00108992	0.0477227	ETV7	ETS variant transcription factor 7(ETV7)
ENSG00000047662.5	protein_coding	FAM184B	3.23308	0.000746029	0.0371001	FAM184B	family with sequence similarity 184 member B(FAM184B)
ENSG00000164949.8	protein_coding	GEM	1.51743	7.32e-05	0.00709297	GEM	GTP binding protein overexpressed in skeletal muscle(GEM)
ENSG00000277494.2	protein_coding	GPIHBP1	1.79135	7e-05	0.00696632	GPIHBP1	glycosylphosphatidylinositol anchored high density lipoprotein binding protein 1(GPIHBP1)
ENSG00000048052.23	protein_coding	HDAC9	1.41607	6.05e-11	6.73e-08	HDAC9	histone deacetylase 9(HDAC9)
ENSG00000171105.14	protein_coding	INSR	1.06204	2.31e-05	0.00294739	INSR	insulin receptor(INSR)
ENSG00000092051.17	protein_coding	JPH4	6.12577	3.18e-06	0.000605862	JPH4	junctophilin 4(JPH4)
ENSG00000049130.16	protein_coding	KITLG	1.10168	2.1e-20	2.11e-16	KITLG	KIT ligand(KITLG)
ENSG00000196611.6	protein_coding	MMP1	1.03395	6.51e-08	2.6e-05	MMP1	matrix metallopeptidase 1(MMP1)
ENSG00000143217.9	protein_coding	NECTIN4	3.90417	0.000369921	0.0235736	NECTIN4	nectin cell adhesion molecule 4(NECTIN4)
ENSG00000087303.18	protein_coding	NID2	1.58845	0.000109296	0.0094268	NID2	nidogen 2(NID2)
ENSG00000175287.19	protein_coding	PHYHD1	5.12393	0.000972133	0.0440998	PHYHD1	phytanoyl-CoA dioxygenase domain containing 1(PHYHD1)
ENSG00000057657.17	protein_coding	PRDM1	1.67762	0.000103625	0.00913452	PRDM1	PR/SET domain 1(PRDM1)
ENSG00000171864.5	protein_coding	PRND	2.83757	4.78e-07	0.00014052	PRND	prion like protein doppel(PRND)
ENSG00000140043.12	protein_coding	PTGR2	1.57653	7.41e-05	0.00712952	PTGR2	prostaglandin reductase 2(PTGR2)
ENSG00000060656.20	protein_coding	PTPRU	1.2353	1.76e-05	0.00236572	PTPRU	protein tyrosine phosphatase receptor type U(PTPRU)
ENSG00000108551.5	protein_coding	RASD1	1.8857	2.43e-08	1.28e-05	RASD1	ras related dexamethasone induced 1(RASD1)
ENSG00000151012.13	protein_coding	SLC7A11	1.22771	1.75e-13	3.89e-10	SLC7A11	solute carrier family 7 member 11(SLC7A11)
ENSG00000184343.11	protein_coding	SRPK3	5.76481	0.000403052	0.0252033	SRPK3	SRSF protein kinase 3(SRPK3)
ENSG00000196562.14	protein_coding	SULF2	1.05914	1.14e-09	9.12e-07	SULF2	sulfatase 2(SULF2)
ENSG00000182253.15	protein_coding	SYNM	1.08315	1.55e-17	6.2e-14	SYNM	synemin(SYNM)
ENSG00000107731.12	protein_coding	UNC5B	1.18364	0.000876554	0.0414653	UNC5B	unc-5 netrin receptor B(UNC5B)
ENSG00000171724.3	protein_coding	VAT1L	1.55373	0.000726177	0.036327	VAT1L	vesicle amine transport 1 like(VAT1L)
ENSG00000181404.17	protein_coding	WASHC1	1.02729	0.000663676	0.0343178	WASHC1	WASH complex subunit 1(WASHC1)

## Sheet: Downregulated
Supplementary Table S3. Differentially expressed genes in response to pterostilbene treatment in TGF-β1/TNF-α/IL-1β-stimulated hPAECs
gene_id	gene_type	gene_name	logFC	PValue	FDR
ENSG00000120437.9	protein_coding	ACAT2	-1.3445	5.69e-08	2.37e-05	ACAT2	acetyl-CoA acetyltransferase 2(ACAT2)
ENSG00000154734.16	protein_coding	ADAMTS1	-1.57489	5.36e-05	0.00589775	ADAMTS1	ADAM metallopeptidase with thrombospondin type 1 motif 1(ADAMTS1)
ENSG00000178031.18	protein_coding	ADAMTSL1	-1.29376	0.000285857	0.0192166	ADAMTSL1	ADAMTS like 1(ADAMTSL1)
ENSG00000111863.13	protein_coding	ADTRP	-1.5648	1.07e-06	0.000250913	ADTRP	androgen dependent TFPI regulating protein(ADTRP)
ENSG00000154027.19	protein_coding	AK5	-1.56378	7.08e-10	5.9e-07	AK5	adenylate kinase 5(AK5)
ENSG00000164512.18	protein_coding	ANKRD55	-1.11544	0.000105459	0.00921496	ANKRD55	ankyrin repeat domain 55(ANKRD55)
ENSG00000164619.10	protein_coding	BMPER	-1.73281	0.00100444	0.044874	BMPER	BMP binding endothelial regulator(BMPER)
ENSG00000159403.18	protein_coding	C1R	-2.29654	0.000484702	0.0280143	C1R	complement C1r(C1R)
ENSG00000112936.19	protein_coding	C7	-1.56935	0.000151811	0.0122335	C7	complement C7(C7)
ENSG00000185860.13	protein_coding	CCDC190	-3.77909	5.07e-06	0.000882055	CCDC190	coiled-coil domain containing 190(CCDC190)
ENSG00000134057.15	protein_coding	CCNB1	-1.28665	4.34e-08	1.89e-05	CCNB1	cyclin B1(CCNB1)
ENSG00000157456.8	protein_coding	CCNB2	-1.27278	0.000171086	0.0133728	CCNB2	cyclin B2(CCNB2)
ENSG00000135218.19	protein_coding	CD36	-1.75645	0.000266916	0.0181666	CD36	CD36 molecule(CD36)
ENSG00000117399.14	protein_coding	CDC20	-1.91424	9.06e-08	3.36e-05	CDC20	cell division cycle 20(CDC20)
ENSG00000134690.11	protein_coding	CDCA8	-1.04316	0.000553488	0.0306795	CDCA8	cell division cycle associated 8(CDCA8)
ENSG00000123080.12	protein_coding	CDKN2C	-1.03436	0.000167655	0.013156	CDKN2C	cyclin dependent kinase inhibitor 2C(CDKN2C)
ENSG00000115163.15	protein_coding	CENPA	-1.38814	0.000866269	0.041076	CENPA	centromere protein A(CENPA)
ENSG00000013297.12	protein_coding	CLDN11	-1.00339	1.29e-06	0.000297183	CLDN11	claudin 11(CLDN11)
ENSG00000197565.16	protein_coding	COL4A6	-1.41776	0.000851864	0.0405852	COL4A6	collagen type IV alpha 6 chain(COL4A6)
ENSG00000128510.12	protein_coding	CPA4	-3.31248	0.000165629	0.0130481	CPA4	carboxypeptidase A4(CPA4)
ENSG00000285043.3	protein_coding	CTD-2515O10.6	-1.57478	0.00112199	0.0488065
ENSG00000123977.10	protein_coding	DAW1	-3.30258	2.67e-08	1.29e-05	DAW1	dynein assembly factor with WD repeats 1(DAW1)
ENSG00000006634.8	protein_coding	DBF4	-1.01527	0.000709012	0.0359173	DBF4	DBF4 zinc finger(DBF4)
ENSG00000116133.13	protein_coding	DHCR24	-1.48033	3.28e-05	0.00394097	DHCR24	24-dehydrocholesterol reductase(DHCR24)
ENSG00000134363.12	protein_coding	FST	-3.33259	1.87e-06	0.000411654	FST	follistatin(FST)
ENSG00000168843.14	protein_coding	FSTL5	-2.81087	2.82e-08	1.29e-05	FSTL5	follistatin like 5(FSTL5)
ENSG00000123689.6	protein_coding	G0S2	-2.1123	0.000586442	0.03163	G0S2	G0/G1 switch 2(G0S2)
ENSG00000184344.4	protein_coding	GDF3	-1.31066	0.000161536	0.0128267	GDF3	growth differentiation factor 3(GDF3)
ENSG00000099998.19	protein_coding	GGT5	-1.26244	2.54e-07	8.2e-05	GGT5	gamma-glutamyltransferase 5(GGT5)
ENSG00000013588.9	protein_coding	GPRC5A	-1.42359	7.87e-06	0.00122617	GPRC5A	G protein-coupled receptor class C group 5 member A(GPRC5A)
ENSG00000149948.14	protein_coding	HMGA2	-1.01959	8.07e-12	1.35e-08	HMGA2	high mobility group AT-hook 2(HMGA2)
ENSG00000072571.20	protein_coding	HMMR	-1.23017	0.000434262	0.026157	HMMR	hyaluronan mediated motility receptor(HMMR)
ENSG00000115602.17	protein_coding	IL1RL1	-1.31936	3.28e-14	9.39e-11	IL1RL1	interleukin 1 receptor like 1(IL1RL1)
ENSG00000112984.12	protein_coding	KIF20A	-1.7529	8.08e-05	0.00758643	KIF20A	kinesin family member 20A(KIF20A)
ENSG00000171345.13	protein_coding	KRT19	-1.37752	8.69e-08	3.34e-05	KRT19	keratin 19(KRT19)
ENSG00000167767.14	protein_coding	KRT80	-1.29192	2.7e-08	1.29e-05	KRT80	keratin 80(KRT80)
ENSG00000130164.14	protein_coding	LDLR	-1.70824	1.81e-05	0.0024028	LDLR	low density lipoprotein receptor(LDLR)
ENSG00000106484.16	protein_coding	MEST	-1.44899	0.000391777	0.0248084	MEST	mesoderm specific transcript(MEST)
ENSG00000185432.12	protein_coding	METTL7A	-1.51931	2.34e-06	0.000504311	METTL7A	Methyltransferase like 7A(METTL7A)
ENSG00000137463.5	protein_coding	MGARP	-1.97248	1.45e-08	8.53e-06	MGARP	mitochondria localized glutamic acid rich protein(MGARP)
ENSG00000169715.15	protein_coding	MT1E	-1.09523	1.94e-07	6.45e-05	MT1E	metallothionein 1E(MT1E)
ENSG00000172260.15	protein_coding	NEGR1	-1.08916	0.000830472	0.0397554	NEGR1	neuronal growth regulator 1(NEGR1)
ENSG00000169760.17	protein_coding	NLGN1	-1.10228	6.07e-05	0.0064235	NLGN1	neuroligin 1(NLGN1)
ENSG00000175745.14	protein_coding	NR2F1	-1.23332	1.52e-05	0.00211136	NR2F1	nuclear receptor subfamily 2 group F member 1(NR2F1)
ENSG00000101188.5	protein_coding	NTSR1	-3.29182	2.25e-05	0.0029088	NTSR1	neurotensin receptor 1(NTSR1)
ENSG00000143228.13	protein_coding	NUF2	-1.19782	0.000822103	0.0394593	NUF2	NUF2 component of NDC80 kinetochore complex(NUF2)
ENSG00000169126.16	protein_coding	ODAD2	-1.06707	0.000397275	0.0250218	ODAD2	outer dynein arm docking complex subunit 2(ODAD2)
ENSG00000169851.15	protein_coding	PCDH7	-1.61081	6.45e-12	1.29e-08	PCDH7	protocadherin 7(PCDH7)
ENSG00000166851.15	protein_coding	PLK1	-1.70125	7.9e-06	0.00122617	PLK1	polo like kinase 1(PLK1)
ENSG00000010438.17	protein_coding	PRSS3	-1.1391	0.000152525	0.0122335	PRSS3	serine protease 3(PRSS3)
ENSG00000134222.16	protein_coding	PSRC1	-1.75586	2.48e-05	0.00311926	PSRC1	proline and serine rich coiled-coil 1(PSRC1)
ENSG00000178882.15	protein_coding	RFLNA	-1.2143	1.11e-16	3.7e-13	RFLNA	refilin A(RFLNA)
ENSG00000117152.14	protein_coding	RGS4	-2.22549	7.11e-05	0.00696668	RGS4	regulator of G protein signaling 4(RGS4)
ENSG00000143248.13	protein_coding	RGS5	-1.07457	0.000243112	0.0172506	RGS5	regulator of G protein signaling 5(RGS5)
ENSG00000196754.13	protein_coding	S100A2	-1.42695	0.00105036	0.0461927	S100A2	S100 calcium binding protein A2(S100A2)
ENSG00000186193.9	protein_coding	SAPCD2	-1.70804	7.39e-12	1.35e-08	SAPCD2	suppressor APC domain containing 2(SAPCD2)
ENSG00000075213.11	protein_coding	SEMA3A	-1.86826	1.86e-08	1.06e-05	SEMA3A	semaphorin 3A(SEMA3A)
ENSG00000017483.15	protein_coding	SLC38A5	-1.43404	5.66e-06	0.000977053	SLC38A5	solute carrier family 38 member 5(SLC38A5)
ENSG00000184557.4	protein_coding	SOCS3	-1.13617	5.82e-06	0.000986456	SOCS3	suppressor of cytokine signaling 3(SOCS3)
ENSG00000164647.9	protein_coding	STEAP1	-1.27317	0.000251133	0.0174163	STEAP1	STEAP family member 1(STEAP1)
ENSG00000173597.9	protein_coding	SULT1B1	-2.05764	3.18e-19	2.12e-15	SULT1B1	sulfotransferase family 1B member 1(SULT1B1)
ENSG00000007866.22	protein_coding	TEAD3	-1.81603	0.000663718	0.0343178	TEAD3	TEA domain transcription factor 3(TEAD3)
ENSG00000132749.11	protein_coding	TESMIN	-1.43218	0.00066205	0.0343178	TESMIN	testis expressed metallothionein like protein(TESMIN)
ENSG00000116147.17	protein_coding	TNR	-1.9188	1.7e-10	1.62e-07	TNR	tenascin R(TNR)
ENSG00000198846.6	protein_coding	TOX	-2.11818	3.54e-11	4.17e-08	TOX	thymocyte selection associated high mobility group box(TOX)
ENSG00000158457.6	protein_coding	TSPAN33	-3.90276	0.000639042	0.0336506	TSPAN33	tetraspanin 33(TSPAN33)
ENSG00000175567.11	protein_coding	UCP2	-1.24299	0.000122054	0.0102574	UCP2	uncoupling protein 2(UCP2)
ENSG00000181444.13	protein_coding	ZNF467	-1.3092	2.49e-05	0.00311926	ZNF467	zinc finger protein 467(ZNF467)
ENSG00000170396.9	protein_coding	ZNF804A	-1.0362	0.000209871	0.0154964	ZNF804A	zinc finger protein 804A(ZNF804A)
